# Supplementary material for: A fully-automated, robust, and versatile algorithm for long-term budding yeast segmentation and tracking
Source: PLoS One. 2019 Mar 27;14(3):e0206395. doi: 10.1371/journal.pone.0206395 (PMC6436761; doi:10.1371/journal.pone.0206395)
Supplement: S1 Codes and Example Images — (ZIP) [file pone.0206395.s002.zip]

Archive with 32 entries (31 files):
- Codes_example_images/Automated_Seeding.m
- Codes_example_images/check_divide.m
- Codes_example_images/Example_Images/
- Codes_example_images/Example_Images/img40X_01.tif
- Codes_example_images/Example_Images/img40X_02.tif
- Codes_example_images/Example_Images/img40X_03.tif
- Codes_example_images/Example_Images/img40X_04.tif
- Codes_example_images/Example_Images/img40X_05.tif
- Codes_example_images/Example_Images/img40X_06.tif
- Codes_example_images/Example_Images/img40X_07.tif
- Codes_example_images/Example_Images/img40X_08.tif
- Codes_example_images/Example_Images/img40X_09.tif
- Codes_example_images/Example_Images/img40X_10.tif
- Codes_example_images/Example_Images/img63X_01.tif
- Codes_example_images/Example_Images/img63X_02.tif
- Codes_example_images/Example_Images/img63X_03.tif
- Codes_example_images/Example_Images/img63X_04.tif
- Codes_example_images/Example_Images/img63X_05.tif
- Codes_example_images/Example_Images/img63X_06.tif
- Codes_example_images/Example_Images/img63X_07.tif
- Codes_example_images/Example_Images/img63X_08.tif
- Codes_example_images/Example_Images/img63X_09.tif
- Codes_example_images/Example_Images/img63X_10.tif
- Codes_example_images/Example_Seed_40X.mat
- Codes_example_images/Example_Seed_63X.mat
- Codes_example_images/pre_processing_and_watershed.m
- Codes_example_images/retain_largest_obj.m
- Codes_example_images/Segmentation_and_Tracking.m
- Codes_example_images/Segmentation_and_Tracking_40X.mat
- Codes_example_images/Segmentation_and_Tracking_63X.mat
- Codes_example_images/segmentation_subroutine.m
- Codes_example_images/segmentation_subroutine_for_seeding.m
