# Supplementary material for: A fully-automated, robust, and versatile algorithm for long-term budding yeast segmentation and tracking
Source: PLoS One. 2019 Mar 27;14(3):e0206395. doi: 10.1371/journal.pone.0206395 (PMC6436761; doi:10.1371/journal.pone.0206395)
Supplement: S1 Codes and Example Images — (ZIP) [file pone.0206395.s002.zip › Codes_example_images/Automated_Seeding.m]

%
%%%%%%%%%%%%%%%%%%%%%   Automated_Seeding.m   %%%%%%%%%%%%%%%%%%%%%%%%%%%
% Objective: segmenting the last image of an image time series
%--------------------------------------------------------------------------
% This program is distributed in the hope that it will be useful,
% but WITHOUT ANY WARRANTY.
%--------------------------------------------------------------------------
% For feedback and questions please contact me at:
% Nihal.Temamogullari@UTSouthwestern.edu
% nezgiwood@gmail.com
%--------------------------------------------------------------------------
%This script takes as input an image and segments cells.
%This script requires:
%                               pre_processing_and_watershed.m
%                               correct_segmentation.m
%                               segmentation_subroutine_for_seeding.m
%                               retain_largest_obj.m

clearvars; clc; close all;

%If the code will be run sequentially, comment out the following line.
parpool('local',4)
%==========================================================================
%Specify Parameters

%Parameters for pre-processing and watershed.
size_padding=80; %specifies the size of padding.
colony_boundary_bias=40; %Population boundary bias is added to the pixels at the boundary of the population. Population boundary is determined using the coarse foregound-background segmentation.
size_strel_filters=35; %specifies the size of the structuring element used for average and standard deviation filters.
cell_boundary_threshold=1; %specifies the threshold for designating a pixel as a boundary pixel.

%for 40X example images
IP=imread('.\Example_Images\img40X_10.tif'); %40X example phase image
size_strel_bg_1=6; %specifies the size of the structuring element used for connecting the possible gaps on the cell bundaries during the coarse foreground-background segmentation step.
size_strel_bg_2=20; %specifies the size of the structuring element used for closing at the step of coarse foreground-background segmentation.
min_colony=1000; %minimum number of pixels that will be considered as a population of cells.
clean_BW=10; %connected components smaller than clean_BW are removed at the determination of cell boundary pixels.
save_name='Example_Seed_40X';

%for 63X example images
% IP=imread('.\Example_Images\img63X_10.tif'); %63X example phase image
% size_strel_bg_1=6; %specifies the size of the structuring element used for connecting the possible gaps on the cell bundaries during the coarse foreground-background segmentation step.
% size_strel_bg_2=80; %specifies the size of the structuring element used for closing at the step of coarse foreground-background segmentation.
% min_colony=1500; %minimum number of pixels that will be considered as a population of cells.
% clean_BW=30; %connected components smaller than clean_BW are removed at the determination of cell boundary pixels.
% save_name='Example_Seed_63X';

IP=double(IP); IP=((IP-min(IP(:)))./(max(IP(:))-min(IP(:)))).*255; % Phase image is converted to double and is scaled between 0 and 255.
parametersh=[size_strel_filters cell_boundary_threshold size_padding min_colony size_strel_bg_1 size_strel_bg_2 colony_boundary_bias clean_BW]; %parameters required for the function pre_processing_and_watershed

%Set parameters required for the function segmentation_subroutine_for_seeding.m. For a more detailed explanation of them see Doncic et al. 2013 PLOS ONE.
threshold=0.2; %segmentation threshold
phase_subtraction_factor  =3; %factor that determines how much of the phase image is subtracted from the segmentation.
dist_modifier = 3; %factor modulating the penalty term that is applied to pixels that were not part of the cell in the previous segmentation.
max_area_increase_per_tp=0.18; %maximal allowed percent area increase before switching to a higher segmentation threshold.
nrep=5; %number of consecutive segmentations (repetitions). The segmentation converges to the correct cell area through these consecutive segmentations.
%Set parameters required for automated correction & fine-tuning steps.
min_cell_size=20; %minimum cell size
max_cell_size=1300; %maximum cell size
cell_margin=10; %margin around the cell. This parameter is used to cut an area around the cell to create a subimage with the cell at the center.
%==========================================================================
%##Pre_processing and Watershed Step## (Figure 1B)
[Iwatershed] =pre_processing_and_watershed(IP,parametersh); %watershed result
%==========================================================================
%##Automated Correction & Fine-Tuning Step##(Figure 1D)
no_obj=max(Iwatershed(:)); %number of objects
cells_to_segment=1:no_obj;
IPP=padarray(IP,[size_padding size_padding],'symmetric'); %padded phase image
IPP=uint8(IPP);
[x_size,y_size]=size(IPP); %size of the padded image.
Scores=zeros(x_size,y_size,no_obj,'uint8'); %This will be a reduction variable in the parfor loop. It has the 'cell scores'.
Scores2=zeros(x_size,y_size,no_obj,'uint8'); %This will be a reduction variable in the parfor loop. It has the cell locations. It also keeps track of divisions.
numcells=ones(1,no_obj); %This variable keeps track of divisions. Although we start with 'no_obj' many cells, some will get divided, some will be deleted and thus the final number of cells will be different.

%If the code will be run sequentially, uncomment the line including 'parfor' and comment the line including 'for'.
%for index=1:length(cells_to_segment)
parfor index=1:length(cells_to_segment)
    no_cell_of_interest=cells_to_segment(index); %the current cell
    stats=regionprops(logical(Iwatershed==no_cell_of_interest),'Centroid','BoundingBox');
    %##Cut an area around the cell (subimage)##
    bbox=round(stats(1).BoundingBox);
    %The following four lines make sure that the column/row numbers do not exceed the image size.
    lower_x_limit=max(1,bbox(1)-cell_margin);
    upper_x_limit=min(y_size,bbox(1)+bbox(3)+cell_margin);
    lower_y_limit=max(1,bbox(2)-cell_margin);
    upper_y_limit=min(x_size,bbox(2)+bbox(4)+cell_margin);
    x_cn=lower_x_limit:upper_x_limit; %column numbers that make up the subimage. Note that when the image is visualized, column numbers correspond to x-axis coordinates, thus, the variable is named after x-coordinates.
    y_cn=lower_y_limit:upper_y_limit; %row numbers that make up the subimage. Note that when the image is visualized, row numbers correspond to y-axis coordinates, thus, the variable is named after y-coordinates.
    subimage_phase=double(IPP(y_cn,x_cn));
    cell_of_interest_segmentation=(Iwatershed==no_cell_of_interest); %get the coarse segmentation that we got in the pre-processing and watershed step.
    subimage_segmentation=double(cell_of_interest_segmentation(y_cn,x_cn));
    
    %##Watershed with multiple thresholds## This function checks whether the cell needs to be divided, i.e. checks for under-segmentation. Thus, it enables the correction of undersegmentation mistakes as illustrated in Figure 2B.
    [new_segmentation]=check_divide(subimage_phase,subimage_segmentation);
    
    %============== find connected components ========================
    %remove small components
    CC=bwconncomp(new_segmentation,4); %connected components
    numPixels = cellfun(@numel,CC.PixelIdxList); %number of pixels that make up each connected component
    ccrem=find(numPixels<min_cell_size | numPixels>max_cell_size); % connected components to remove: Remove connected components that are less than the minimum cell size or greater than the maximum cell size.
    if isempty(ccrem)==0 %if there is any connected component to remove
        for j=ccrem
            new_segmentation(CC.PixelIdxList{j})=0;
        end
    end
    %update numcells
    numcells(1,index)=numcells(1,index)-1+CC.NumObjects-length(ccrem); %Update the number of cells in this subimage.
    %##Divide?## (Blue box in Figure 1D)
    if numcells(1,index)>1 %if there is a division
        [x_sizeh,y_sizeh]=size(subimage_phase); %size of the subimage
        Scoreh=zeros(x_sizeh,y_sizeh,numcells(1,index)); %Create a matrix that will hold the scores of each piece. 'h' is added to mark the variables that are only be used inside the loop/condition they are first defined.
        counter=1;
        for cellh=setdiff(1:CC.NumObjects,ccrem)%go over each piece (i.e. connected component) that is not part of ccrem
            subimage_segmentationh=zeros(size(new_segmentation));  %'h' is added to mark the variables that are only be used inside the loop/condition they are first defined.
            subimage_segmentationh(CC.PixelIdxList{cellh})=1; %this holds the segmentation of only the connected component of interest, i.e. cellh
            %get a bounding box around the connected component of interest
            stats=regionprops(logical(subimage_segmentationh),'Centroid','BoundingBox');
            bbox=round(stats(1).BoundingBox);
            %The following four lines make sure that the column/row numbers do not exceed the image size.
            lower_x_limit=max(1,bbox(1)-cell_margin);
            upper_x_limit=min(y_sizeh,bbox(1)+bbox(3)+cell_margin);
            lower_y_limit=max(1,bbox(2)-cell_margin);
            upper_y_limit=min(x_sizeh,bbox(2)+bbox(4)+cell_margin);
            x_cnh=lower_x_limit:upper_x_limit; %column numbers that make up the subimage
            y_cnh=lower_y_limit:upper_y_limit; %row numbers that make up the subimage
            subimage_phaseh=(subimage_phase(y_cnh,x_cnh));
            subimage_segmentationh=(subimage_segmentationh(y_cnh,x_cnh));
            %##Segmentation multiple times for each piece## This step refines the cell boundaries. 
            [~,new_segmentationh]=segmentation_subroutine_for_seeding(subimage_phaseh,subimage_segmentationh,phase_subtraction_factor,dist_modifier,threshold,nrep,max_area_increase_per_tp);
            new_segmentationh=retain_largest_obj(new_segmentationh);
            Scoreh(y_cnh,x_cnh,counter)=new_segmentationh;
            counter=counter+1;
        end
        %##Check Overlaps between pieces##
        cellsremoved=[]; %connected components/pieces to be removed
        cellstorun=[];  %connected components/pieces that will be fed into segmentation_subroutine_for_seeding again
        for kk=1:numcells(1,index) %First Cell
            for jj=kk+1:numcells(1,index) %Second Cell
                if ismember(kk,cellsremoved)==0 && ismember(jj,cellsremoved)==0 %Proceed if both cells are not removed before.
                    first_cell_segmentation= Scoreh(:,:,kk)>0;
                    second_cell_segmentation=Scoreh(:,:,jj)>0;
                    Int=first_cell_segmentation.*second_cell_segmentation; %intersection of the two cells
                    Intsize=sum(Int(:)); %size of the intersection
                    first_cell_size=sum(first_cell_segmentation(:));
                    second_cell_size=sum(second_cell_segmentation(:));
                    if max(Intsize/first_cell_size, Intsize/second_cell_size)>0.25  %##Merge?## %If the intersection size is larger than 25% of the smaller cell size then we merge the two cells.
                        numcells(1,index)=numcells(1,index)-1; %since there is a merging event, number of cells here goes down by 1.
                        %merge cells by adding the smaller cell to the larger cell and removing the smaller cell.
                        if first_cell_size>second_cell_size
                            cellsremoved=[cellsremoved jj];
                            cellstorun=[cellstorun kk];
                            %remove the second cell and add parts of the second cell that are not in the first cell to the first cell
                            Scoreh(:,:,kk)=Scoreh(:,:,kk)+(Scoreh(:,:,jj).*(~Int));
                        else
                            %the reverse
                            cellsremoved=[cellsremoved kk];
                            cellstorun=[cellstorun jj];
                            Scoreh(:,:,jj)=Scoreh(:,:,jj)+(Scoreh(:,:,kk).*(~Int));
                        end
                    end
                end
            end
        end
        
        %Running merged cells again, i.e. feeding these cells into the segmentation_subroutine_for_seeding again to refine the cell boundaries.
        if isempty(cellstorun)==0
            for jj=unique(cellstorun)
                subimage_segmentationh=(Scoreh(:,:,jj)>0);
                stats=regionprops(logical(subimage_segmentationh),'Centroid','BoundingBox');
                bbox=round(stats(1).BoundingBox);
                %The following four lines make sure that the column/row numbers do not exceed the image size.
                lower_x_limit=max(1,bbox(1)-cell_margin);
                upper_x_limit=min(y_sizeh,bbox(1)+bbox(3)+cell_margin);
                lower_y_limit=max(1,bbox(2)-cell_margin);
                upper_y_limit=min(x_sizeh,bbox(2)+bbox(4)+cell_margin);
                x_cnh=lower_x_limit:upper_x_limit; %column numbers that make up the subimage
                y_cnh=lower_y_limit:upper_y_limit; %row numbers that make up the subimage
                subimage_phaseh=(subimage_phase(y_cnh,x_cnh));
                subimage_segmentationh=(subimage_segmentationh(y_cnh,x_cnh));
                %##Segmentation multiple times##
                [~,new_scoreh]=segmentation_subroutine_for_seeding(subimage_phaseh,subimage_segmentationh,phase_subtraction_factor,dist_modifier,threshold,nrep,max_area_increase_per_tp);
                new_scoreh=retain_largest_obj(new_scoreh);
                Scoreh(y_cnh,x_cnh,jj)=new_scoreh; % add new cell score to Scoreh
            end
        end
        
        %Remove the scores of removed cells
        for kk= sort(cellsremoved,'descend')
            Scoreh(:,:,kk)=[];
        end
        
        %##Distribute overlaps using scores##
        [~,Cell_Numbers] = max(Scoreh,[],3); %compare the score of every cell at every pixel and return the cell number with the highest score at each pixel.
        %Note that the above line assigns 1 to the pixels where the first cell has the maximum score, but also to the background. To correct that we use the next two lines, which assign zero to background pixels.
        BG=(Scoreh(:,:,1)==0).*(~(Cell_Numbers>1)); %background
        Cell_Numbers(logical(BG))=0; %label matrix, where the location of each cell is marked by its number.
        
        for ii=1:numcells(1,index)
            cell_score=Scoreh(:,:,ii); %score of the current cell
            cell_score(~(Cell_Numbers==ii))=0; %remove the pixels from that cell score, where other cells have higher scores
            Scoreh(:,:,ii)=cell_score;
        end
        
        new_segmentation=zeros(size(subimage_phase));
        new_score=zeros(size(subimage_phase));
        
        %Note that the matrices Scoreh and Scoreh2 are created for this particular if condition ( if numcells(1,index)>1 %if there is a division). Now we put the information in them into the matries new_score and new_segmentation.
        for ii=1:numcells(1,index)
            cell_segmentation=Scoreh(:,:,ii)>0;
            cell_segmentation=imfill(cell_segmentation,'holes'); %fill holes
            cell_segmentation=retain_largest_obj(cell_segmentation); %remove loose parts
            cell_segmentation=imclose(imopen(cell_segmentation,ones(3,3)),ones(3,3)); %remove weird protrusions
            new_segmentation=new_segmentation+cell_segmentation.*ii; %multiply the segmentation with cell number, so that its location is marked by its number.
            new_score=new_score+Scoreh(:,:,ii).*double(cell_segmentation);
        end
    else %if there is no splitting event
        %##Segmentation multiple times##
        [new_segmentation,new_score]=segmentation_subroutine_for_seeding(subimage_phase,subimage_segmentation,phase_subtraction_factor,dist_modifier,threshold,nrep,max_area_increase_per_tp);
        new_segmentation=retain_largest_obj(new_segmentation);
        new_score=retain_largest_obj((new_score.*double(new_segmentation>0)));
    end
    %add cell to the Scores and Scores2.
    final_cell_score=zeros(x_size,y_size,'uint8'); %create an empty matrix that has the same dimensions as the padded phase image.
    final_cell_score(y_cn,x_cn)=uint8(new_score); %add the cell score
    Scores(:,:,index)=Scores(:,:,index)+final_cell_score; %##Individual Cell Scores##
    final_cell_segmentation=zeros(x_size,y_size,'uint8'); %create an empty matrix that has the same dimensions as the padded phase image.
    final_cell_segmentation(y_cn,x_cn)=uint8(new_segmentation); %add the cell segmentation
    Scores2(:,:,index)=Scores2(:,:,index)+final_cell_segmentation; %Cell segmentations
end %end of cell loop

%##The code below corresponds to the pink box in Figure 1D. Above we got
%'Individual Cell Scores' held in the matrices Scores and Scores2. Now we will check for overlaps between them and
%either merge the cells or distribute the overlaps to get the final results.##

%Move the new cells that arose from dividing putative cells to their own Scores sheet.
multcellsc=find(numcells>1); %scores with multiple cells
for ii=multcellsc
    for kk=2:numcells(ii)
        Scoreh=Scores(:,:,ii); %current score
        Scoreadd=Scores(:,:,ii).*uint8((Scores2(:,:,ii)==kk));
        Scoreh((Scores2(:,:,ii)==kk))=0; %take it away from the current score
        Scores=cat(3,Scores,Scoreadd);
        Scores(:,:,ii)=Scoreh;
    end
end
Scores2=(Scores>0); %update cell locations
Intersections=sum(Scores2,3); %sum all the 'layers'. If the pixel value is n, n cells are intersecting.
Intersections(Intersections==1)=0; %Set the pixels where cells are not intersecting to 0.
%go over interactions one by one
CC=bwconncomp(Intersections,4); %label individual intersections
cells_to_remove=[];
cells_to_run=[];
%##Check overlaps between cells##
for kk=1:CC.NumObjects %go over intersections
    %find interacting cells=======================
    Int=zeros([x_size,y_size],'uint8');
    Int(CC.PixelIdxList{kk})=1; %mask of the kkth intersection
    Scores_int=Scores.*Int; %multiplies every layer with the kkth intersection.
    [~,indices]=find(Scores_int); %get the column numbers of the nonzero values
    indices=unique(indices);
    [~,j]=ind2sub(y_size,indices); %convert linear indexing to subscripts
    intersectingcells=unique(j);
    %===================================================
    %Merging if necessary
    for v=1:length(intersectingcells) 
        if ismember(intersectingcells(v),cells_to_remove)==0 %Proceed if the first cell was not removed before.
            for w=v+1:length(intersectingcells)
                if ismember(intersectingcells(w),cells_to_remove)==0 %Proceed if the second cell was not removed before.
                    first_cell_segmentation= Scores(:,:,intersectingcells(v))>0;
                    second_cell_segmentation=Scores(:,:,intersectingcells(w))>0;
                    Inth= first_cell_segmentation.*second_cell_segmentation; %intersection of the two cells 
                    Intsize=sum(Inth(:)); %size of the intersection
                    first_cell_size=sum( first_cell_segmentation(:));
                    second_cell_size=sum(second_cell_segmentation(:));
                    if max(Intsize/first_cell_size, Intsize/second_cell_size)>0.25 %##Merge?## %If the intersection size is larger than 25% of the smaller cell size then we merge the two cells.
                        %merge cells by adding the smaller cell to the larger cell and removing the smaller cell.
                        if first_cell_size>second_cell_size
                            %remove the second cell and add parts of the second cell that are not in the first cell to the first cell
                            Scores(:,:,intersectingcells(v))=Scores(:,:,intersectingcells(v))+uint8((Scores(:,:,intersectingcells(w)).*uint8(~Inth)));
                            cells_to_remove=[cells_to_remove intersectingcells(w)];
                            cells_to_run=[cells_to_run intersectingcells(v)]; %run the merged cell again
                        else
                            %the reverse
                            Scores(:,:,intersectingcells(w))=Scores(:,:,intersectingcells(w))+uint8((Scores(:,:,intersectingcells(v)).*uint8(~Inth)));
                            cells_to_remove=[cells_to_remove intersectingcells(v)];
                            cells_to_run=[cells_to_run intersectingcells(w)];
                            
                        end
                    end
                end
            end
        end
    end
    
    
end

%Running the merged cells again, i.e. feeding these cells into the segmentation_subroutine_for_seeding again to refine the cell boundaries.
if isempty(cells_to_run)==0
    for jj=unique(cells_to_run)
        no_cell_of_interest=jj;
        stats=regionprops(logical(Scores(:,:,no_cell_of_interest)),'Centroid','BoundingBox');
        bbox=round(stats(1).BoundingBox);
        %The following four lines make sure that the column/row numbers do not exceed the image size.
        lower_x_limit=max(1,bbox(1)-cell_margin);
        upper_x_limit=min(y_size,bbox(1)+bbox(3)+cell_margin);
        lower_y_limit=max(1,bbox(2)-cell_margin);
        upper_y_limit=min(x_size,bbox(2)+bbox(4)+cell_margin);
        x_cn=lower_x_limit:upper_x_limit; %column numbers that make up the subimage
        y_cn=lower_y_limit:upper_y_limit; %row numbers that make up the subimage
        subimage_phase=double(IPP(y_cn,x_cn));
        tmpI2=logical(Scores(:,:,no_cell_of_interest));
        subimage_segmentation=double(tmpI2(y_cn,x_cn));
        %##Segmentation multiple times## This step refines the cell boundaries.
        [new_segmentation,new_score]=segmentation_subroutine_for_seeding(subimage_phase,subimage_segmentation,phase_subtraction_factor,dist_modifier,threshold,5,max_area_increase_per_tp);
        [new_segmentation]=retain_largest_obj(new_segmentation);
        [new_score]=retain_largest_obj((new_score.*double(new_segmentation>0)));
        final_cell_score=zeros(x_size,y_size,'uint8');
        final_cell_score(y_cn,x_cn)=uint8(new_score);
        Scores(:,:,no_cell_of_interest)=Scores(:,:,no_cell_of_interest)+ final_cell_score;
    end
end

Scores(:,:,cells_to_remove)=[];
%##Distribute overlaps using scores##
[~,Cell_Numbers] = max(Scores,[],3); %compare the score of every cell at every pixel and return the cell number with the highest score at each pixel.
%Note that the above line assigns 1 to the pixels where the first cell has the maximum score, but also to the background. To correct that we use the next two lines, which assign zero to background pixels.
BG=(Scores(:,:,1)==0).*(~(Cell_Numbers>1));
Cell_Numbers(logical(BG))=0; %label matrix, where the location of each cell is marked by its number.
%fill the holes
number_of_cells=max(Cell_Numbers(:));
for i=1:number_of_cells
    final_cell_segmentation=imfill(Cell_Numbers==i,'holes');
    final_cell_segmentation=retain_largest_obj(final_cell_segmentation); %in case there are some unconnected pixels.
    final_cell_segmentation=imclose(imopen(final_cell_segmentation,ones(3,3)),ones(3,3));
    Cell_Numbers(Cell_Numbers==i)=0;
    if sum(final_cell_segmentation(:))>min_cell_size %don't include small cells
        if sum(sum(Cell_Numbers.*double(final_cell_segmentation)))==0
            Cell_Numbers=Cell_Numbers+double(i.*final_cell_segmentation);
        else 
            Cell_Numbers(logical(Cell_Numbers.*double(final_cell_segmentation)))=0;
            Cell_Numbers=Cell_Numbers+double(i.*final_cell_segmentation);
        end
    end
end
%Cell_Numbers is the label matrix, where the location of each cell is marked by its number.
%Remove the padding
Cell_Numbers(1:size_padding,:)=[]; Cell_Numbers(:,1:size_padding)=[]; Cell_Numbers(end-size_padding+1:end,:)=[]; Cell_Numbers(:,end-size_padding+1:end)=[];
%Renumber the cells to account for removed and divided cells.
unique_numbers=unique(Cell_Numbers(:));
unique_numbers=unique_numbers(2:end)'; %remove 0
counter=1;
Seed_final=zeros(size(Cell_Numbers));
for jj=unique_numbers
    Seed_final=Seed_final+counter.*(Cell_Numbers==jj);
    counter=counter+1;
end

%Save the seed.
save(save_name,'Seed_final');
%If the code will be run sequentially, comment out the following line.
delete(gcp('nocreate')) %closes the parallel pool.

%Visualize the result
Cont=zeros(size(Cell_Numbers));%create a matrix to hold the cell contours
for i=1:number_of_cells
    Cont=Cont+bwmorph(Cell_Numbers==i,'remove');
end
IP_segmentation=uint8(IP); %Create a matrix that will have the segmentation result on the phase image.
IP_segmentation(logical(Cont))=255; %Mark the cell contours with the brightest pixel.
figure; imagesc(IP_segmentation)
