# Supplementary material for: A fully-automated, robust, and versatile algorithm for long-term budding yeast segmentation and tracking
Source: PLoS One. 2019 Mar 27;14(3):e0206395. doi: 10.1371/journal.pone.0206395 (PMC6436761; doi:10.1371/journal.pone.0206395)
Supplement: S1 Codes and Example Images — (ZIP) [file pone.0206395.s002.zip › Codes_example_images/check_divide.m]

function [new_segmentation]=check_divide(subimage_phase,subimage_segmentation)
%% CHECK_DIVIDE
%This function checks whether the putative cell should be divided.
%It takes in a subimage, which is centered around the putative cell.
%Next, it pre-processes and applies watershed to the subimage, with various
%cell_boundary_thresholds (from 1 to 2) and takes a "vote" from each
%threshold. It returns new_segmentation, which is either divided or not.

%%
size_strel=41; %size of the structuring element that will be used for average and standard deviation filtering
new_segmentation=zeros(size(subimage_phase));
av_strel = ones(size_strel,size_strel) / (size_strel*size_strel); %average filtering structuring element
av_filt=imfilter(subimage_phase,av_strel); %average filtering
std_filt=stdfilt(subimage_phase,ones(size_strel,size_strel)); %std filtering
for threshold=1:0.05:2 %various cell_boundary_thresholds
    BW=(subimage_phase>(av_filt+(threshold.*std_filt))); %black white image consisting of pixels that are brighter than their surroundings. 
    DT=-floor(bwdist(BW)); %distance transform. 
    DT=double(DT);
    RM=imregionalmin(DT); %regional minima
    se=strel('disk',2); %structuring element
    RM=imdilate(RM,se);
    DT_final=imimposemin(DT,RM);%final distance transform
    L=watershed(DT_final); %label matrix
    num=max(L(:)); %number of connected components on the label matrix
    for i=1:num %go over every connected component
        if sum(sum((L==i).*subimage_segmentation))/sum(sum(L==i)) > 0.1 %If more than 10% of the connected component overlaps with the initial segmentation, add it to the new segmentation.
            new_segmentation=new_segmentation+(L==i);
        end
    end % end num
end %end threshold
new_segmentation=new_segmentation>16; %a pixel belongs to a cell, if it is part of a cell in at least 17 of the thresholds out of 21.
new_segmentation=imfill(new_segmentation,'holes');
end
