# Supplementary material for: A fully-automated, robust, and versatile algorithm for long-term budding yeast segmentation and tracking
Source: PLoS One. 2019 Mar 27;14(3):e0206395. doi: 10.1371/journal.pone.0206395 (PMC6436761; doi:10.1371/journal.pone.0206395)
Supplement: S1 Codes and Example Images — (ZIP) [file pone.0206395.s002.zip › Codes_example_images/pre_processing_and_watershed.m]

function [Iwatershed] = pre_processing_and_watershed(IP,parametersh)
%% PRE_PROCESSING_AND_WATERSHED
%This function takes an image and parameters, pre-processes the image and applies
%watershed to the processed image. It returns the watershed result, Iwatershed.

%% Parameters
p1=parametersh(1); %specifies the size of the structuring element used for average and standard deviation filters.
p2=parametersh(2); %specifies the threshold for designating a pixel as a boundary pixel.
p3=parametersh(3); %specifies the size of padding.
p4=parametersh(4); %minimum number of pixels that will be considered as a population of cells.
p5=parametersh(5); %specifies the size of the structuring element used for connecting the possible gaps on the cell bundaries during the coarse foreground-background segmentation step.
p6=parametersh(6); %specifies the size of the structuring element used for closing at the step of coarse foreground-background segmentation.
p7=parametersh(7); %population boundary bias is added to the pixels at the boundary of the population.
p8=parametersh(8); %connected components smaller than clean_BW are removed at the determination of cell boundary pixels.
%==========================================================================
%##Image Padding##
IPP=padarray(IP,[p3 p3],'symmetric'); 
%==========================================================================
%##Finding Cell Colonies: Coarse Foreground � Background Segmentation## 
se=strel('disk',1); %structuring element 
%Process the padded phase image IPP.
IPP_processed=imerode(IPP,se); 
IPP_processed=imreconstruct(IPP_processed,IPP);
IPP_processed=((IPP_processed-min(IPP_processed(:)))./(max(IPP_processed(:))-min(IPP_processed(:)))).*255;
IPP_processed=uint8(IPP_processed);
%Apply adaptive OTSU's method to the processed image.
BW=imbinarize(IPP_processed,'adaptive'); %black-white matrix that we got through OTSU's method.
%Fill the holes.
SE = strel('disk',p5); %structuring element  
BW=imclose(BW,SE);
BWc=imclose(BW,ones(p6,p6));
BW=imcomplement(imreconstruct(imcomplement(BWc),imcomplement(BW)));  %closing by reconstruction
%remove connected components that are smaller then p4.
BW=bwareaopen(BW,p4); 
%Remove the corners that arose due to the symmetric padding.
BW(:,1:p3/2)=0; BW(1:p3/2,:)=0; BW(:,end-p3/2+1:end)=0; BW(end-p3/2+1:end,:)=0;
BG=~BW; %This is the background. 
%==========================================================================
%##Finding the Cell Contours: Determining Locally Bright Pixels##
se=strel('disk',1); %structuring element 
Ie=imerode(IPP,se);
Iobr=imreconstruct(Ie,IPP); %opening by reconstruction
DT=bwdist(BG); CB=(DT==1); %Apply distance transform to the back ground matrix. Colony boundaries are 1 pixel away from the back gorund. DT: distance transform, CB:colony boundaries 
CB=imdilate(CB,ones(3,3));
Iobr(CB)=Iobr(CB)+p7; %Adding a bias to the boundaries here. Pixels between the cells are brighter than the boundaries and this leads to oversegmentation in the boundary cells. Adding this bias prevents that.
av_strel = ones(p1,p1) / (p1*p1); %average filtering structuring element
av_filt=imfilter(Iobr,av_strel); %average filtering
std_filt=stdfilt(Iobr,ones(p1,p1)); %std filtering
BW=(Iobr>(av_filt+(p2.*std_filt)));
%processing of the black-white matrix BW
se=strel('disk',3);
BW=imclose(BW, se); 
BW=bwareaopen(BW,p8);
%==========================================================================
%##Distance Transform and Processing##
D=(bwdist(BW)); %distance transform 
D2=medfilt2(D); 
D3=imreconstruct(D2,D); %This step helps preventing oversegmentation. 
D=D3; %initial processing of the distance transform 
%==========================================================================
D=-D; 
D=double(D);
%Correct Regional minima of D and impose the corrected minima
%Remove the minima at the borders and combine close minima by dilation to avoid oversegmentation.
RM=imregionalmin(D); 
RM(BG)=0; %remove the minnima in the background
se=strel('disk',2);
RM=imdilate(RM,se); %This step merges some of the minima (if they are in the neighborhood of each other defined by the structuring element se).
RMl=bwlabel(RM); %labeled regional minima 
MS=RMl.*CB; %detects the minima that are at the colony borders. We will remove these minima. 
MSl=unique(MS(:)); %minima to suppress labeled
if length(MSl)>1
    for i=2:length(MSl)
        RM(RMl==MSl(i))=0;
    end
end

Df=imimposemin(D,RM); 
Df(BG)=mean(Df(~BG)); %final distance transform 
L=watershed(Df); %now we can apply watershed to get the coarse segmentation. See Figure 1B and the first column of Figure 2. 
Iwatershed=L; 

Iwatershed(Iwatershed==1)=0; %to make the background 0
Iwatershed=bwlabel(Iwatershed>0); %to start the cell numbers from 1
end
