# Supplementary material for: A fully-automated, robust, and versatile algorithm for long-term budding yeast segmentation and tracking
Source: PLoS One. 2019 Mar 27;14(3):e0206395. doi: 10.1371/journal.pone.0206395 (PMC6436761; doi:10.1371/journal.pone.0206395)
Supplement: S1 Codes and Example Images — (ZIP) [file pone.0206395.s002.zip › Codes_example_images/retain_largest_obj.m]

function [newI]=retain_largest_obj(newI)
%% RETAIN_LARGEST_OBJ
%Takes in an image. If the image has more than one connected component, it
%only retains the largest connected component, and removes the rest from
%the image. 
%%
L=bwlabel(newI>0); %label matrix
stats=regionprops(L,'Area');
[~,pos_max_Area]=max([stats.Area]);
if length([stats.Area])>1
    newI=double(L==pos_max_Area).*double(newI);
end
end
