# Supplementary material for: A fully-automated, robust, and versatile algorithm for long-term budding yeast segmentation and tracking
Source: PLoS One. 2019 Mar 27;14(3):e0206395. doi: 10.1371/journal.pone.0206395 (PMC6436761; doi:10.1371/journal.pone.0206395)
Supplement: S1 Codes and Example Images — (ZIP) [file pone.0206395.s002.zip › Codes_example_images/Segmentation_and_Tracking.m]

%
%%%%%%%%%%%%%%%%%%%%%   Segmentation_and_Tracking.m   %%%%%%%%%%%%%%%%%%%%%%%%%%%
% Objective: segmenting and tracking budding yeast cells
%--------------------------------------------------------------------------
% This program is distributed in the hope that it will be useful,
% but WITHOUT ANY WARRANTY.
%--------------------------------------------------------------------------
% For feedback and questions please contact me at:
% Nihal.Temamogullari@UTSouthwestern.edu
% nezgiwood@gmail.com
%--------------------------------------------------------------------------
%This script takes as input an image and segments cells.
%This script requires:
%                               segmentation_subroutine.m
%                               retain_largest_obj.m

clearvars; clc; close all;

%If the code will be run sequentially, comment out the following line and change parfor to for.
parpool('local',4)

%Set all relevant thresholds===============================================
start_time=10; %Start time is the last time point, since the algorithm proceeds backwards in time.
end_time=1;    %End time is the first time point, since the algorithm proceeds backwards in time.
max_size_vs_largest_cell  =1.5; %how much larger a cell we allow than the largest cell [fraction]
max_area_increase_per_tp  =0.1; %maximal allowed area increase before switching to higher threshold (was 0.075) % 0.03
higher_threshold          =0.15; %segmentation threshold for regions that were part of the cell in the previous time point.  
lower_threshold           =0.15; %segmentation threshold for regions that were not part of the cell in the previous time point. 
threshold_increase_factor =0.05; %change of higher and lower thresholds in the case of a large change in the area.
phase_subtraction_factor  =3; %factor that determines how much of the phase image will be subtracted from the segmentation.
dist_modifier             =3; %factor modulating the penalty term that is applied to pixels that were not part of the cell in the previous segmentation.
%==========================================================================
image_number=sprintf('%02d',start_time); %construct the image number, which will be used to construct the image name in the next line.
%40X example
min_cell_size=40; %minimum cell size
cell_margin=10; %margin around the cell. This parameter is used to cut an area around the cell to create a subimage with the cell at the center.
min_colony=1000; %minimum number of pixels that will be considered as a population of cells. This parameter is used for the detection of the background.
size_strel_bg_1=6;%specifies the size of the structuring element used for connecting the possible gaps on the cell bundaries during the coarse foreground-background segmentation step.
size_strel_bg_2=20; %size of the structuring element. This parameter is used for the detection of the background.
im_name='40X'; %to construct the image name 
save_name='Segmentation_and_Tracking_40X';

%63X exmaple
% min_cell_size=40; %minimum cell size
% cell_margin=10; %margin around the cell. This parameter is used to cut an area around the cell to create a subimage with the cell at the center.
% min_colony=1500; %minimum number of pixels that will be considered as a population of cells. This parameter is used for the detection of the background.
% size_strel_bg_1=6; %specifies the size of the structuring element used for connecting the possible gaps on the cell bundaries during the coarse foreground-background segmentation step.
% size_strel_bg_2=80; %size of the structuring element. This parameter is used for the detection of the background.
% im_name='63X'; %to construct the image name
% save_name='Segmentation_and_Tracking_63X';

%Load the Seed. The seed will be loaded with the variable name Seed_final.
load(['Example_Seed_' im_name])

%Get the size of images by loading one of them.
IP=imread(['.\Example_Images\img' im_name '_' num2str(image_number) '.tif']);
[x_size,y_size]=size(IP);

Lcells=Seed_final; %cell labels matrix
no_cells=max(Lcells(:)); %number of cells
cell_exists=ones(no_cells,4); %This matrix holds information about the time and reason of cell trace terminations.
%cell_exists matrix: column 1: whether the cell is terminated or not. 1: cell is not terminated, 0: cell is terminated 
%column 2: time point the cell trace is terminated 
%column 3: size of the cell at the time of termination 
%column 4: flag indicating at which point in the code the cell is terminated. 
cells_to_segment=1:no_cells;

%Get current cell sizes to set a maximum allowed cell size
seed_cell_sizes=zeros(1,no_cells); %allocate a vector that will hold the cell sizes in the seed.  
for i=1:no_cells
    seed_cell_sizes(i)=seed_cell_sizes(i)+sum(sum(Lcells==i));
end
max_allowed_cell_size=max_size_vs_largest_cell*max(seed_cell_sizes);

%all_obj structure will hold the results.
numb_tp=start_time-end_time+1; %number of time points
all_obj.cells = uint16(zeros(x_size,y_size,numb_tp)); %This field holds the segmentation of the cells.
all_obj.twoD_area= zeros(no_cells,numb_tp); %This field holds the cell sizes.

for c_time=start_time:-1:end_time %c_time: current_time. 
    display(c_time) %This enables the user to see which time point the code is processing.
    %Read the image of the corresponding time point.
    image_number=sprintf('%02d',c_time);
    I=imread(['.\Example_Images\img' im_name '_' num2str(image_number) '.tif']);
    I=double(I);
    I=((I-min(I(:)))./(max(I(:))-min(I(:)))).*255; %Normalize 0-255
    
    cell_exists_tmp=cell_exists; %temporary version of cell_exists. This variable is needed for the parfor loop.
    Scores=zeros(x_size,y_size,no_cells,'uint16');
    %for index=1:length(cells_to_segment)
    parfor index=1:length(cells_to_segment)
        no_cell_of_interest=cells_to_segment(index); %number of the cell of interest  
        
        if cell_exists_tmp(index,1)==1 %Proceed if the cell is terminated before.
            %##Cut an area around the cell (subimage)##
            stats=regionprops(logical(Lcells==no_cell_of_interest),'Centroid','BoundingBox');
            bbox=round(stats(1).BoundingBox);
            %The following four lines make sure that the column/row numbers do not exceed the image size.
            lower_x_limit=max(1,bbox(1)-cell_margin);
            upper_x_limit=min(y_size,bbox(1)+bbox(3)+cell_margin);
            lower_y_limit=max(1,bbox(2)-cell_margin);
            upper_y_limit=min(x_size,bbox(2)+bbox(4)+cell_margin);
            x_cn=lower_x_limit:upper_x_limit; %column numbers that make up the subimage. Note that when the image is visualized, column numbers correspond to x-axis coordinates, thus, the variable is named after x-coordinates.
            y_cn=lower_y_limit:upper_y_limit; %row numbers that make up the subimage. Note that when the image is visualized, row numbers correspond to y-axis coordinates, thus, the variable is named after y-coordinates.
            subimage_phase=(I(y_cn,x_cn));
            subimage_segmentation=(Lcells==no_cell_of_interest);
            subimage_segmentation=subimage_segmentation(y_cn,x_cn);
            
            subimage_phase=double(subimage_phase);
            subimage_segmentation=double(subimage_segmentation);
            %segmentation_subroutine uses subimage_segmentation, which is the cell segmetnation at the previous time point, as a seed to segment the cell on the subimage_phase.
            [new_segmentation,new_score]=segmentation_subroutine(subimage_phase,subimage_segmentation,phase_subtraction_factor,dist_modifier,higher_threshold,lower_threshold,threshold_increase_factor,max_area_increase_per_tp);
            
            %============ retain largest object ===========
            [new_segmentation]=retain_largest_obj(new_segmentation);
            new_segmentation=uint8(new_segmentation);
            new_score=retain_largest_obj((new_score.*double(new_segmentation>0)));
            new_score=new_score+single(new_segmentation.*uint8(~uint8(new_score)));
            %==============================================
            
            %Before adding the cell to the scores, check the cell size to terminate cells that are smaller than the min_cell_size or greater than the max_allowed_cell_size.
            curr_cell_area=sum(new_segmentation(:));
            if (curr_cell_area<min_cell_size) || (curr_cell_area>max_allowed_cell_size)
                cell_exists(index,:)=cell_exists(index,:)+[-1 c_time-1 curr_cell_area-1 -2]; %If the cell is terminated here, we add the flag -1 to cell_exists matrix.
            else
                %add cell to the Scores:
                final_cell_score=zeros(x_size,y_size,'uint16');
                final_cell_score(y_cn,x_cn)=new_score;
                Scores(:,:,index)=Scores(:,:,index)+final_cell_score;
            end
        end %end of cell exists loop
    end % end of cell loop (all cells for this timepoint)
    
    %##Distribution of Overlaps using Scores##==========================================
    [~,Cell_Numbers]=max(Scores,[],3); %compare the score of every cell at every pixel and return the cell number with the highest score at each pixel.
    %Note that the above line assigns 1 to the pixels where the first cell has the maximum score, but also to the background. To correct that we use the next two lines, which assign zero to background pixels.
    BG=(Scores(:,:,1)==0).*(~(Cell_Numbers>1)); %background
    Cell_Numbers(logical(BG))=0;  %label matrix, where the location of each cell is marked by its number.
    
    %add the segmentation to the all_obj
    %fill the holes; remove fragments if any
    for i=1:no_cells %go over every cell 
        if cell_exists(i,1)==1 %Proceed if the cell is not terminated before.
            final_cell_segmentation=imfill(Cell_Numbers==i,'holes'); %fill any holes 
            final_cell_segmentation=retain_largest_obj(final_cell_segmentation); %in case there are unconnected pixels.
            Cell_Numbers(Cell_Numbers==i)=0; %remove this cell from Cell_Numbers for now.
            if sum(final_cell_segmentation(:))>min_cell_size && sum(final_cell_segmentation(:))<max_allowed_cell_size %size check
                if sum(sum(Cell_Numbers.*double(final_cell_segmentation)))==0 %second check for intersections 
                    Cell_Numbers=Cell_Numbers+double(i.*final_cell_segmentation); %add the cell back to the Cell_Numbers 
                    all_obj.twoD_area(i,c_time)=sum(final_cell_segmentation(:)); 
                else
                    Cell_Numbers(logical(Cell_Numbers.*double(final_cell_segmentation)))=0;
                    Cell_Numbers=Cell_Numbers+double(i.*final_cell_segmentation);
                end
            else
                cell_exists(i,:)=[0 c_time sum(sum(Cell_Numbers==i)) -2]; %Here the cell is terminated at the size check. The flag for termination here is -2.
            end
        end
    end
    
    Lcells=Cell_Numbers; %Image carrying cel labels.
    
    %Here we segment the background and remove the parts of the segmentation that invades the background. 
    %The background is detected similar to the pre-processing step of automated seeding. See pre_processing_and_watershed.m.
    se=strel('disk',1); %structuring element 
    I_processed=imerode(I,se);
    I_processed=imreconstruct(I_processed,I); %opening by reconstruction 
    I_processed=((I_processed-min(I_processed(:)))./(max(I_processed(:))-min(I_processed(:)))).*255;
    I_processed=uint8(I_processed);
    %Apply adaptive OTSU's method to the processed image.
    BW=imbinarize(I_processed,'adaptive');
    SE = strel('disk',size_strel_bg_1);
    BW=imclose(BW,SE);
    BWc=imclose(BW,ones(size_strel_bg_2,size_strel_bg_2));
    BW=imcomplement(imreconstruct(imcomplement(BWc),imcomplement(BW))); %closing by reconstruction
    BW=bwareaopen(BW,min_colony); %BW marks the cell colonies. Thus ~BW is the background.
    
    %Get the cell numbers that invade the background and correct their segmentation.
    Int_Lcells_BG=Lcells.*(~BW); %intersection of Lcells and the background, i.e. ~BW
    cells_here=unique(Int_Lcells_BG(:)); %number of the cells that invade the background.
    cells_here(1)=[]; %remove 0 from that list.
    %In the following if condition, we check whether the cell trace needs to be terminated, because more than 40% of the cell coincides with the background.
    if isempty(cells_here)==0
        for i=cells_here'
            Int=(Lcells==i).*(~BW); %intersection of the cell of interest with the background.
            if sum(Int(:))/sum(sum(Lcells==i))>0.4 %Check whether this intersection more than 40% of the cell size.
                Lcells(Lcells==i)=0; %remove the cell
                cell_exists(i,:)=[0 c_time sum(sum(Lcells==i)) -3]; %The flag for termination here is -3.
            end
        end
    end
    
    %Delete the part of the cells overlapping with the background. This corrects the seeds for the next time point and prevents any segmentations that invade the background.
    Lcells=Lcells.*(BW);
    all_obj.cells(:,:,c_time)=Lcells; %Add the segmentations to the all_obj structure.
    
    %Add the cell sized to the all_obj structure.
    cells_here=unique(Lcells(:));
    cells_here(1)=[];
    for i=cells_here'
        all_obj.twoD_area(i,c_time)=sum(sum(Lcells==i));
    end
    
end %end time loop

%Save the results.
save(save_name,'all_obj')

%If the code will be run sequentially, comment out the following line.
delete(gcp('nocreate'))
