# Supplementary material for: A fully-automated, robust, and versatile algorithm for long-term budding yeast segmentation and tracking
Source: PLoS One. 2019 Mar 27;14(3):e0206395. doi: 10.1371/journal.pone.0206395 (PMC6436761; doi:10.1371/journal.pone.0206395)
Supplement: S1 Codes and Example Images — (ZIP) [file pone.0206395.s002.zip › Codes_example_images/segmentation_subroutine.m]

function [new_segmentation,new_score]=segmentation_subroutine(subimage_phase,subimage_segmentation,phase_subtraction_factor,dist_modifier,higher_threshold,lower_threshold,threshold_increase_factor,max_area_increase_per_tp)
%% SEGMENTATION_SUBROUTINE
%It takes in parameters and a subimage centered around a cell.
%This function is explained in detail in Doncic et al., PLOS ONE, 2013.
%%
new_score=subimage_phase<-100; %initialize the new_score matrix
%Create a mask for the edges of the subimage.
edge_mask=uint8(new_score);
edge_mask(1,1:end)=1; edge_mask(end,1:end)=1; edge_mask(1:end,1)=1; edge_mask(1:end,end)=1;
for j=1:256 
    %thresholding, distance transform and watershed===================
    bw=subimage_phase<j;
    bw2=bwmorph(bw,'thicken',1);
    D = bwdist(~bw2);%original
    D = -D;
    D(~bw2) = -Inf; %note it is not bw2 but bw!
    L = watershed(D); %label matrix
    %==================================================================
    intr_segm=setxor(0:max(max(uint16(L))),unique(uint16(L).*uint16(edge_mask))'); %remove the connected components that are at the edges of the subimage.
    %add all relevant parts of L to the new object=====================
    segmentationh=double(subimage_phase<-100);
    for j2=intr_segm 
        if sum(sum((L==j2).*subimage_segmentation))/sum(sum((L==j2)))>0.4 %Add the connected components that overlap siginificantly with the seed to the segmentationh.
            segmentationh=segmentationh+(L==j2);
        end
    end
    segmentationh=imdilate(segmentationh,ones(3,3));
    segmentationh=imfill(segmentationh,4,'holes');
    new_score=new_score+(256-j).*double(segmentationh);
end

new_score=new_score./((max(new_score(:))./256));
areas_wo_hits=(new_score==0);
maxI2= max(max(new_score));
lin_im=new_score(:)';
[~,w]=hist(lin_im,50);  %w holds the centers of the histogram of the pixel intensities with 50 bins.
[~,ww]=min(abs(0.90.*maxI2-w)); %ww is the index of the pixel that is closest to the 90% of the maximum.
maxI2=w(ww);  %We will use this value to create the thresholds for penalties. This is more robust to noise than using just the max.
%Add a penalty for pixels that were not part of the seed.
new_score=new_score + dist_modifier.*(bwdist(~subimage_segmentation)-dist_modifier.*bwdist(subimage_segmentation));
%Subtraction of the phase image from the new_score.
PH=phase_subtraction_factor.*(maxI2./256).*subimage_phase.* double(subimage_phase >  median(subimage_phase(:))+3.*sqrt(var(subimage_phase(:))) )+...
    0.625.*phase_subtraction_factor.*(maxI2./256).*subimage_phase.*double( (subimage_phase <  median(subimage_phase(:))+3.*sqrt(var(subimage_phase(:)))).* (subimage_phase >  median(subimage_phase(:))+1.5.*sqrt(var(subimage_phase(:)))) )+...
    0.375.*phase_subtraction_factor.*(maxI2./256).*subimage_phase.*double( (subimage_phase <  median(subimage_phase(:))+1.5.*sqrt(var(subimage_phase(:)))).* (subimage_phase >  median(subimage_phase(:))+0.*sqrt(var(subimage_phase(:)))) );
new_score=new_score-PH;
%new_score after the above penalties.
new_score=new_score.*single(new_score>0);
% retain largest object
LN2=bwlabel(new_score>0);
s1=regionprops(LN2,'Area');
[~,pos_max_Area]=max([s1.Area]);
if length(pos_max_Area)>1
    new_score=double(LN2==pos_max_Area).*new_score;
end
maxI2= max(new_score(:));
[~,w]=hist(new_score(:),50); %w holds the centers of the histogram of the pixel intensities with 50 bins.
[~,ww]=min(abs(0.90.*maxI2-w)); %ww is the index of the pixel that is closest to the 90% of the maximum.
maxI2=w(ww); %We will use this value to create the score threshold, i.e. maxI2.* thresholdh.
high_thr= higher_threshold; %Pixels that have a higher score than maxI2.*high_thr is included into the new segmentation.
low_thr=lower_threshold; %Pixels that have a higher score than maxI2.*low_thr is included into the new segmetnation only if they were present in the seed, i.e. subimage_segmentation.
pcell=(new_score-subimage_segmentation)>(maxI2.*high_thr);   
prem =((new_score-subimage_segmentation)<(maxI2.*high_thr)).*((new_score-subimage_segmentation.*1)>(maxI2.*low_thr));
new_segmentation=(imfill( bwmorph( bwareaopen(pcell+prem,10,4),'close',1),'holes'));

area_increase=(sum(new_segmentation(:))-sum(subimage_segmentation(:)))./sum(subimage_segmentation(:));%Calculate the % area increase.
if area_increase>max_area_increase_per_tp %If the area_increase is larger than the specified threshold max_area_increase_per_tp, do the thresholding again with higher thresholds.
    high_thr = higher_threshold + threshold_increase_factor; %increase high_thr 
    low_thr  = lower_threshold  + threshold_increase_factor; %increase low_thr 
    pcell=(new_score-subimage_segmentation.*1)>(maxI2.*high_thr);
    prem =((new_score-subimage_segmentation.*1)<(maxI2.*high_thr)).*((new_score-subimage_segmentation.*1)>(maxI2.*low_thr));%was 0.2
    new_segmentation=double(~areas_wo_hits).*(pcell+prem.*subimage_segmentation);
    new_segmentation=(imfill( bwmorph( bwareaopen(new_segmentation,10,4),'close',1),'holes'));
end
end
