# Supplementary material for: A fully-automated, robust, and versatile algorithm for long-term budding yeast segmentation and tracking
Source: PLoS One. 2019 Mar 27;14(3):e0206395. doi: 10.1371/journal.pone.0206395 (PMC6436761; doi:10.1371/journal.pone.0206395)
Supplement: S1 Codes and Example Images — (ZIP) [file pone.0206395.s002.zip › Codes_example_images/segmentation_subroutine_for_seeding.m]

function [new_segmentation,new_score]=segmentation_subroutine_for_seeding(subimage_phase,subimage_segmentation,phase_subtraction_factor,dist_modifier,threshold,nrep,max_area_increase_per_tp)
%% SEGMENTATION_SUBROUTINE_FOR_SEEDING
%This function is very similar to segmentation_subroutine.m.
%Unlike segmentation_subroutine.m, this function does consecutive segmentations on
%the subimage by using the previous segmentation as the seed for the next segmentation.
%The number of consecutive segmentations are set by the parameter nrep.
%% loop for consecutive segmentations
for i=1:nrep %nrep=number of repetitions. i.e. consecutive segmentations
    new_score=subimage_phase<-100; %initialize the new_score matrix
    %Create a mask for the edges of the subimage.
    edge_mask=uint8(new_score);
    edge_mask(1,1:end)=1; edge_mask(end,1:end)=1; edge_mask(1:end,1)=1; edge_mask(1:end,end)=1;
    for j=1:256 
        %thresholding, distance transform and watershed===================
        bw=subimage_phase<j;
        bw2=bwmorph(bw,'thicken',1);
        D = bwdist(~bw2);
        D = -D;
        D(~bw2) = -Inf;
        L = watershed(D); %label matrix
        %==================================================================
        intr_segm=setxor(0:max(max(uint16(L))),unique(uint16(L).*uint16(edge_mask))'); %remove the connected components that are at the edges of the subimage.
        %add all relevant parts of L to the new object=====================
        segmentationh=double(subimage_phase<-100); %initialize segmentationh (segmentation here) for each j in this for-loop.
        for j2=intr_segm
            if sum(sum((L==j2).*subimage_segmentation))/sum(sum((L==j2)))>0.5 %Add the connected components that overlap siginificantly with the seed to the segmentationh.
                segmentationh=segmentationh+(L==j2);
            end
        end
        segmentationh=imdilate(segmentationh,ones(3,3));
        segmentationh=imfill(segmentationh,4,'holes');
        new_score=new_score+(256-j).*double(segmentationh); %Add the resulting segmentation with a weight to the new_score matrix.
    end
    new_score=new_score./((max(new_score(:))./256));
    maxI2= max(max(new_score));
    lin_im=new_score(:)';
    [~,w]=hist(lin_im,50); %w holds the centers of the histogram of the pixel intensities with 50 bins.
    [~,ww]=min(abs(0.90.*maxI2-w)); %ww is the index of the pixel that is closest to the 90% of the maximum.
    maxI2=w(ww); %We will use this value to create the thresholds for penalties. This is more robust to noise than using just the max.
    
    %Add a penalty for pixels that were not part of the seed.
    new_score=new_score + dist_modifier.*(bwdist(~subimage_segmentation)-dist_modifier.*bwdist(subimage_segmentation));
    %Subtraction of the phase image from the new_score.
    new_score=new_score -phase_subtraction_factor.*(maxI2./256).*subimage_phase.* double(subimage_phase >  median(subimage_phase(:))+3.*sqrt(var(subimage_phase(:))));
    new_score=new_score-0.625.*phase_subtraction_factor.*(maxI2./256).*subimage_phase.*double( (subimage_phase <  median(subimage_phase(:))+3.*sqrt(var(subimage_phase(:)))).* (subimage_phase >  median(subimage_phase(:))+1.5.*sqrt(var(subimage_phase(:)))) );
    new_score=new_score-0.375.*phase_subtraction_factor.*(maxI2./256).*subimage_phase.*double( (subimage_phase <  median(subimage_phase(:))+1.5.*sqrt(var(subimage_phase(:)))).* (subimage_phase >  median(subimage_phase(:))+0.25.*sqrt(var(subimage_phase(:)))) );
    %new_score after the above penalties.
    new_score=new_score.*single(new_score>0); 
    %retain largest object=================================================
    LN2=bwlabel(new_score>0);
    s1=regionprops(LN2,'Area');
    [~,pos_max_Area]=max([s1.Area]);
    if length(pos_max_Area)>1
        new_score=double(LN2==pos_max_Area).*new_score;
    end
    %======================================================================
    maxI2= max(new_score(:)); 
    [~,w]=hist(new_score(:),50); %w holds the centers of the histogram of the pixel intensities with 50 bins.
    [~,ww]=min(abs(0.90.*maxI2-w)); %ww is the index of the pixel that is closest to the 90% of the maximum.
    maxI2=w(ww); %We will use this value to create the score threshold, i.e. maxI2.* thresholdh.
    thresholdh=threshold; %thresholdh is the threshold that will be used for this round of segmentation. Note that if the area_increase is large, thresholdh will be increased.
    pcell=(new_score-subimage_segmentation)>(maxI2.* thresholdh); %putative cell
    new_segmentation=(imfill( bwmorph( bwareaopen(pcell,10,4),'close',1),'holes'));
    %======================================================================
    area_increase=(sum(new_segmentation(:))-sum(subimage_segmentation(:)))/sum(subimage_segmentation(:)); %Calculate the % area increase.
    if area_increase>max_area_increase_per_tp %If the area_increase is larger than the specified threshold max_area_increase_per_tp, do the thresholding again with higher thresholds.
        thresholdh  = threshold  + 0.1; %Increase thresholdh.
        pcell=(new_score-subimage_segmentation)>(maxI2.* thresholdh); %new putative cell
        LN2=bwlabel(pcell>0);
        s1=regionprops(LN2,'Area');
        [~,pos_max_Area]=max([s1.Area]);
        new_segmentation=LN2==pos_max_Area; %get the largest object
        new_segmentation=(imfill( bwmorph( bwareaopen(new_segmentation,10,4),'close',1),'holes'));
        new_score=new_segmentation.*new_score;
    end
    subimage_segmentation=new_segmentation; %update subimage_segmentation for the next segmentation.
end %iterations
end % function
